# Supplementary material for: The AICL-KLRF1 axis supports CD4-CD8 T cell communication and cytokine competence in pre-exhausted CD8+ T cells
Source: EMBO Rep. 2026 Mar 18;27(8):2029–60. doi: 10.1038/s44319-026-00732-5 (PMC13121605; doi:10.1038/s44319-026-00732-5)
Supplement: Supplementary file 3 — Source data Fig. 1 [file 44319_2026_732_MOESM3_ESM.zip › Figure 1/1C&D/Pathway cytokine G1_B1_GPR56_F1.csv]

----	+---	++--	+++-	++++	++-+
4,57	15,5	17,6	12,4	7,89	33,3
7,24	32,5	46,9	53,1	43,9	57,5
4,11	18	31,3	6,93	8,52	28,1
13,6	64,8	71,9	69,9	46,4	45
9,97	44	56,1	44,8	17,2	35,1
44,6	60,3	71	72,8	32,8	39,1
0,92	29,1	27,9	26,7	12,6	18,7
0,94	14,3	24	21,2	17,1	20
10,7	35	32,5	14,4	15,4	35,1
