# Supplementary material for: The AICL-KLRF1 axis supports CD4-CD8 T cell communication and cytokine competence in pre-exhausted CD8+ T cells
Source: EMBO Rep. 2026 Mar 18;27(8):2029–60. doi: 10.1038/s44319-026-00732-5 (PMC13121605; doi:10.1038/s44319-026-00732-5)
Supplement: Supplementary file 4 — Source data Fig. 2 [file 44319_2026_732_MOESM4_ESM.zip]

Archive with 4 entries (2 files):
- Figure 2/
- Figure 2/2B&C/
- Figure 2/2B&C/Fig2BC_merged.xlsx
- Figure 2/2B&C structure.txt
