# Supplementary material for: The AICL-KLRF1 axis supports CD4-CD8 T cell communication and cytokine competence in pre-exhausted CD8+ T cells
Source: EMBO Rep. 2026 Mar 18;27(8):2029–60. doi: 10.1038/s44319-026-00732-5 (PMC13121605; doi:10.1038/s44319-026-00732-5)
Supplement: Supplementary file 4 — Source data Fig. 2 [file 44319_2026_732_MOESM4_ESM.zip › Figure 2/2B&C/Fig2BC_merged.xlsx]

## Sheet: Fig2BC_merged
Stimulated	Plate-bound Isotype	Plate-bound anti-KLRF1	Soluble Isotype	Soluble anti-KLRF1	Unstimulated	Donor	source
17.85	19.72	2.86	18.81	17.61	19.72	BC02-25	CD8_CD8 6h KLRF1
19.62	25.44	21.59	20.71	15.75	0.1	BC02-25	CD8_CD8 6h IFNgTNF
13.44	12.79	0.71	13.2	10.75	15.41	BC02-25	CD8_CD8 24h KLRF1
9.76	9.7	10.78	9.18	8.03	0.01	BC02-25	CD8_CD8 24h IFNgTNF
5.56	5.2	1.06	5.2	2	6.36	BC03-25	CD8_CD8 24h KLRF1
6.67	9.03	7.51	4.84	5.32	0.0095	BC03-25	CD8_CD8 24h IFNgTNF
9.58	8.34	2.49	9.51	7.49	12.53	1	CD8_CD3 6h KLRF1
12.86	11.34	2.63	13.15	10.54	12.79	2	CD8_CD3 6h KLRF1
4.04	4.28	0.24	4.24	3.35	5.05	3	CD8_CD3 6h KLRF1
8.02	7.82	1.35	7.28	6.43	8.23	4	CD8_CD3 6h KLRF1
6.76	6.58	1.02	6.47	4.37	8.15	5	CD8_CD3 6h KLRF1
7.95	9.25	0.6	10.62	6.16	9.04	6	CD8_CD3 6h KLRF1
4.4	6.34	0.14	3.41	3.56	3.63	7	CD8_CD3 6h KLRF1
18.84	19.46	0.11	21.18	16.57	24.39	8	CD8_CD3 6h KLRF1
8.67	8.11	0.14	8.08	4.54	9.78	9	CD8_CD3 6h KLRF1
11.51	11.54	0.19	11.63	7.68	13.82	10	CD8_CD3 6h KLRF1
10.85	10.21	1.83	11.27	9.59	11.54	1	CD8_CD3 24h KLRF1
11.49	11.3	1.66	11.17	7.62	13.57	2	CD8_CD3 24h KLRF1
3.66	3.71	0.3	3.49	1.37	5.4	3	CD8_CD3 24h KLRF1
3.93	4.17	0.18	4.21	3.43	6.87	4	CD8_CD3 24h KLRF1
4.09	4.59	0.42	3.76	1.69	5.53	5	CD8_CD3 24h KLRF1
4.95	5.27	0.48	5.01	1.52	8.44	6	CD8_CD3 24h KLRF1
4.81	5.63	0.48	5.08	2.37	7.93	7	CD8_CD3 24h KLRF1
3.23	3.15	0.195	2.8	1.95	3.51	8	CD8_CD3 24h KLRF1
20.06	18.87	0.23	22.94	14.69	24.44	9	CD8_CD3 24h KLRF1
12.39	9.27	6.8	10.26	10.52	0.541	1	CD8_CD3 6h IFNgTNF
20.12	28.85	22.48	13.44	21.95	0.529	2	CD8_CD3 6h IFNgTNF
12.53	13.15	5.853	10.93	11.85	0.6492	3	CD8_CD3 6h IFNgTNF
3.76	3.23	2.78	1.91	2.35	1.0187	4	CD8_CD3 6h IFNgTNF
5.25	11.15	8.34	10.15	8.23	0.117	5	CD8_CD3 6h IFNgTNF
22.16	19.2	19.2	19.63	17.43	0.75	6	CD8_CD3 6h IFNgTNF
3.21	4.56	2.6	2.81	2.68	0.27	7	CD8_CD3 6h IFNgTNF
26.06	26.67	24.7	24.03	24.81	0.563	8	CD8_CD3 6h IFNgTNF
9.95	9.46	8.52	8.83	10.5	0.46172	9	CD8_CD3 6h IFNgTNF
15.88	10.37	9.63	13.52	12.73	2.125	10	CD8_CD3 6h IFNgTNF
10.54	7.96	5.96	10.61	8.12	0.60949	1	CD8_CD3 24h IFNgTNF
19.43	16	13.28	20.57	19.13	0.302958	2	CD8_CD3 24h IFNgTNF
17.31	15.39	11.01	16.78	13.13	0.572828	3	CD8_CD3 24h IFNgTNF
14.2	11.74	4.39	9.26	6.9	0.516	4	CD8_CD3 24h IFNgTNF
16.92	13.76	8.74	14.3	13.25	0.76341	5	CD8_CD3 24h IFNgTNF
10.98	5.27	4.95	8.59	8.29	0.26	6	CD8_CD3 24h IFNgTNF
9.04	4.28	4.295	6.81	5.09	0.59	7	CD8_CD3 24h IFNgTNF
3.49	1.71	0.902	1.82	1.18	0.382792	8	CD8_CD3 24h IFNgTNF
10.79	7.45	6.67	12.51	6.9	0.480943	9	CD8_CD3 24h IFNgTNF
	19.5	3.46				1	CD8_CD8 6h KLRF1
	8.35	3.17				2	CD8_CD8 6h KLRF1
	12.08	2.87				3	CD8_CD8 6h KLRF1
	4.37	1.24				4	CD8_CD8 6h KLRF1
	19.88	2.28				5	CD8_CD8 6h KLRF1
	5.02	1.24				1	CD8_CD8 24h KLRF1
	25.31	3.13				2	CD8_CD8 24h KLRF1
	11.98	2.13				3	CD8_CD8 24h KLRF1
	14.74	1.97				4	CD8_CD8 24h KLRF1
	17.05	3.25				5	CD8_CD8 24h KLRF1
	31.31	19.5				1	CD8_CD8 6h IFNgTNF
	7.34	6.61				2	CD8_CD8 6h IFNgTNF
	14.99	11.55				3	CD8_CD8 6h IFNgTNF
	5.15	3.81				4	CD8_CD8 6h IFNgTNF
	20.95	22.75				5	CD8_CD8 6h IFNgTNF
	1.706	1.367				1	CD8_CD8 24h IFNgTNF
	5.35	3.92				2	CD8_CD8 24h IFNgTNF
	7.27	6.13				3	CD8_CD8 24h IFNgTNF
	5.79	5.55				4	CD8_CD8 24h IFNgTNF
	10.4	13.17				5	CD8_CD8 24h IFNgTNF
7.66	7.89	2.15	7.85	6.44	7.76	BC03-25	CD8_CD8 6h KLRF1
5.75	0.74	7.82	4.88	5.21	0.0117	BC03-25	CD8_CD8 6h IFNgTNF
17.84	18.32	5.38	18.8	16.62	18.74	BC10-25	CD8_CD8 6h KLRF1
24.05	28.9	24.03	23.52	26.03	0.046	BC10-25	CD8_CD8 6h IFNgTNF
15.33	14.06	0.97	16.78	10.61	18.13	BC10-25	CD8_CD3 24h KLRF1
12.46	12.02	1.11	11.88	8.38	14.79	BC10-25	CD8_CD8 24h KLRF1
9.53	12.05	9.09	0.087	0.041	0.021	BC10-25	CD8_CD3 24h IFNgTNF
9.34	10.81	8.95	7.37	8.21	0.073	BC10-25	CD8_CD8 24h IFNgTNF
23.95	24.04	3.49	23.08	22.58	23.2	BC11-25	CD8_CD8 6h KLRF1
7.94	23.81	34.58	10.56	8.7	0.024	BC11-25	CD8_CD8 6h IFNgTNF
20.52	19.87	1.39	18.66	14.43	21.65	BC11-25	CD8_CD8 24h KLRF1
7.01	11.9	7.43	6.85	7.88	0.012	BC11-25	CD8_CD8 24h IFNgTNF
5.18	4.5	3.83	4.87	5.02	5.12	BC13-25	CD8_CD8 6h KLRF1
1.25	1.49	1.47	0.93	1.3	0.019	BC13-25	CD8_CD8 6h IFNgTNF
2.81	2.96	1.19	2.49	2.63	3.36	BC13-25	CD8_CD8 24h KLRF1
1.3	5.88	6.38	1.21	1.23	0.033	BC13-25	CD8_CD8 24h IFNgTNF
