# Supplementary material for: The AICL-KLRF1 axis supports CD4-CD8 T cell communication and cytokine competence in pre-exhausted CD8+ T cells
Source: EMBO Rep. 2026 Mar 18;27(8):2029–60. doi: 10.1038/s44319-026-00732-5 (PMC13121605; doi:10.1038/s44319-026-00732-5)
Supplement: Supplementary file 4 — Source data Fig. 2 [file 44319_2026_732_MOESM4_ESM.zip › Figure 2/2B&C structure.txt]

Fig2BC_merged.xlsx
------------------

Listed are the % IFN/TNF CD8+ of CD8 as described in the Figure 2.
Each donor shows the fraction of positive cells under different conditions, listed column-by-column: stimulated, under plate-bound IgG Isotype, plate-bound aKLRF1 and so on
the source column can be used to subset the data into Figure panels 2B and 2C like so:
"CD8_CD3" are the IFN+/TNF+ CD8+ out of the pan-CD3 enriched co-culture
"CD8_CD8" are the IFN+/TNF+ CD8+ out of the CD8-enriched mono-culture

In R, the simplest subsetting would look like this: 

pivot the loaded data first:
temp.df <- temp.df  %>%
pivot_longer(!c(source,Donor, include) , names_to = "Cond" , values_to="measure")

Followed by subsetting:

Fig2B.df <- temp.df %>%
  dplyr::filter(startsWith(as.character(source), "CD8_CD3 "))

Fig2C.df <- temp.df %>%
  dplyr::filter(startsWith(as.character(source), "CD8_CD8 "))

Fig2C.df is only plate-bound interference, so:
Fig2C.df <- subset(Fig2C.df, Cond %in% c("Plate-bound Isotype", "Plate-bound anti-KLRF1"))
