# Supplementary material for: The AICL-KLRF1 axis supports CD4-CD8 T cell communication and cytokine competence in pre-exhausted CD8+ T cells
Source: EMBO Rep. 2026 Mar 18;27(8):2029–60. doi: 10.1038/s44319-026-00732-5 (PMC13121605; doi:10.1038/s44319-026-00732-5)
Supplement: Supplementary file 5 — Source data Fig. 3 [file 44319_2026_732_MOESM5_ESM.zip]

Archive with 8 entries (4 files):
- Figure 3/
- Figure 3/3B/
- Figure 3/3B/%AICL CD3+ 6+24h CD4+.csv
- Figure 3/3BCEF structure.txt
- Figure 3/3C/
- Figure 3/3C/AICL counts CD4+ 6h N1-5.csv
- Figure 3/3EF/
- Figure 3/3EF/Fig3EF_merged.xlsx
