# Supplementary material for: The AICL-KLRF1 axis supports CD4-CD8 T cell communication and cytokine competence in pre-exhausted CD8+ T cells
Source: EMBO Rep. 2026 Mar 18;27(8):2029–60. doi: 10.1038/s44319-026-00732-5 (PMC13121605; doi:10.1038/s44319-026-00732-5)
Supplement: Supplementary file 5 — Source data Fig. 3 [file 44319_2026_732_MOESM5_ESM.zip › Figure 3/3B/%AICL CD3+ 6+24h CD4+.csv]

Unstimulated	6h stimulated CD4+	24h stimulated CD4+
0,3	1,05	0,47
0,4	1,3	0,81
0,21	0,74	0,48
0,55	0,98	0,55
0,32	1,16	1
0,61
0,84
0,21
0,69
0,49
