# Supplementary material for: The AICL-KLRF1 axis supports CD4-CD8 T cell communication and cytokine competence in pre-exhausted CD8+ T cells
Source: EMBO Rep. 2026 Mar 18;27(8):2029–60. doi: 10.1038/s44319-026-00732-5 (PMC13121605; doi:10.1038/s44319-026-00732-5)
Supplement: Supplementary file 5 — Source data Fig. 3 [file 44319_2026_732_MOESM5_ESM.zip › Figure 3/3BCEF structure.txt]

Fig3B %AICL CD3+ 6+24h CD4+.csv
-------------------------------

Listed are the % AICL CD4+ of CD4 from pan-CD3 enriched donors.
Unstimulated fractions of CD4+ AICL+ T cells were comparable and hence pooled into one "Unstimulated" column


Fig3C AICL counts CD4+ 6h N1-5.csv
-------------------------------

For convenience, the csv file lists all gated populations and not only the ones we show in Fig3C, even though most of the populations do not upregulate AICL at all

After pivoting the data and pushing the values into a "measure" column and the column names_to "Cond", one can create another stimulation column like so:

temp.df$Stimulation <- ifelse(grepl("^Unstim", temp.df$Cond), "Unstimulated", "Stimulated")

and then subset for the interesting gated populations:

# now we define the populations we show in Figure 3C

interesting.populations <- c( 
  
  # for completeness, add ---- and +---- :
  "Unstim. G-B-GPR56-F-",
  "Stim. G-B-GPR56-F-",
  # --+- as comparision:
  "Unstim. G-B-GPR56+F-",
  "Stim. G-B-GPR56+F-",
  
  "Unstim. G+B-GPR56-F-",
  "Stim. G+B-GPR56-F-",

  # --+- as comparision:
  "Unstim. G+B-GPR56+F-",
  "Stim. G+B-GPR56+F-",
  
  
  # interesting populations:  
  "Unstim. G+B-GPR56-F+",
  "Stim. G+B-GPR56-F+",
  
  "Unstim. G+B-GPR56+F+",
  "Stim. G+B-GPR56+F+",
  
  "Unstim. G+B+GPR56-F+",
  "Stim. G+B+GPR56-F+"  ,
  
  "Unstim. G+B+GPR56+F+",
  "Stim. G+B+GPR56+F+"    
)

# and subset:
temp.df <-  subset(temp.df, Cond %in% interesting.populations )


Fig3E&F Fig3EF_merged.xlsx
--------------------------

The sorting experiment data are merged into one dataframe which shows the CD8+ TNF/INFg+ T cells of the sorted populations (panel E), just like Figure 2B, along with the CD8+ TNF+ reads (panel F). One can split the data into Figure 3E and F by the readout column after reshaping the data like so:

#First, pivot the data
temp.df <- temp.df  %>%
  pivot_longer(!c(Donor, include,source,readout) , names_to = "Cond" , values_to="measure")

#rename the measures to something more readable:
# for plotting, we will re-name the Cond to more short names:
temp.df <- temp.df %>%
  mutate(Cond = recode(Cond,
    "stim_CD8alone" = "CD8alone",
    "stim_G1posF1posAICLneg_cocult" = "AICL-CD4CD8",
    "stim_G1posF1posAICLpos_cocult" = "AICL+CD4CD8"
  ))


#For each of the panels, just subset and normalize like so:
Fig3D.df <- subset(temp.df, readout=='TNFINFg') %>%
  group_by(Donor) %>%
  summarise(
    CD8alone = measure[Cond == "CD8alone"]/measure[Cond == "CD8alone"],
    'AICL-CD4CD8' = measure[Cond == "AICL-CD4CD8"]/measure[Cond == "CD8alone"],
    'AICL+CD4CD8'  = measure[Cond == "AICL+CD4CD8"]/measure[Cond == "CD8alone"]
  ) %>%
  ungroup()
