# Supplementary material for: The AICL-KLRF1 axis supports CD4-CD8 T cell communication and cytokine competence in pre-exhausted CD8+ T cells
Source: EMBO Rep. 2026 Mar 18;27(8):2029–60. doi: 10.1038/s44319-026-00732-5 (PMC13121605; doi:10.1038/s44319-026-00732-5)
Supplement: Supplementary file 5 — Source data Fig. 3 [file 44319_2026_732_MOESM5_ESM.zip › Figure 3/3C/AICL counts CD4+ 6h N1-5.csv]

Unstim,. Total CD4+	Stim Total CD4+	Unstim. G-B-GPR56-F-	Stim. G-B-GPR56-F-	Unstim. G-B-GPR56+F-	Stim. G-B-GPR56+F-	Unstim. G-B-GPR56-F+	Stim. G-B-GPR56-F+	Unstim. G-B-GPR56+F+	Stim. G-B-GPR56+F+	Unstim. G+B-GPR56-F-	Stim. G+B-GPR56-F-	Unstim. G+B-GPR56+F-	Stim. G+B-GPR56+F-	Unstim. G+B-GPR56-F+	Stim. G+B-GPR56-F+	Unstim. G+B-GPR56+F+	Stim. G+B-GPR56+F+	Unstim. G-B+GPR56-F-	Stim. G-B+GPR56-F-	Unstim. G-B+GPR56+F-	Stim. G-B+GPR56+F-	Unstim. G-B+GPR56-F+	Stim. G-B+GPR56-F+	Unstim. G-B+GPR56+F+	Stim. G-B+GPR56+F+	Unstim. G+B+GPR56-F-	Stim. G+B+GPR56-F-	Unstim. G+B+GPR56+F-	Stim. G+B+GPR56+F-	Unstim. G+B+GPR56-F+	Stim. G+B+GPR56-F+	Unstim. G+B+GPR56+F+	Stim. G+B+GPR56+F+
100000	100000	1,708373765	16,41144762	0	0	37,92589758	92,15659046	0	0	4,783446542	1,262419047	0	0	90,54380954	417,8607047	3,41674753	2,524838095	0,683349506	3,787257142	0	0	6,491820306	23,9859619	0	1,262419047	2,050048518	7,574514284	0	0	88,49376102	289,0939618	4,441771789	15,14902857
100000	100000	23,15272599	13,70116391	0	0	49,68189119	171,2645489	0,964696916	0,685058196	0,000279762	0,00023292	0	0,685058196	108,0460546	418,5705576	1,447045375	8,220698348	6,752878	2,055175	0	0	14,9528	47,95407	0,482348	1,370116	1,447045	3,425291	0,482348	0	78,6228	398,7039	1,447045	2,740233
100000	100000	2,620957	4,377262	0	0	44,93069	78,79071	0	0,729544	6,739604	1,459087	0,374422	0	52,79357	214,4858	0,748845	0,729544	0,374422	0	0	0	9,734984	24,07494	0,374422	1,459087	3,369802	0,729544	0,374422	0	35,94456	269,2016	2,246535	2,918174
100000	100000	2,257846015	7,094830597	0	0,2728781	57,19876571	63,58059728	0	0,5457562	2,257846015	3,820293399	0	0	208,8507564	396,4918791	0	1,637268599	2,257846	2,183025	0	0	21,44954	23,46752	0	0,272878	1,505231	0,818634	0	0	170,0911	329,091	3,763077	4,911806
100000	100000	2,750275028	9,26131733	0	0	46,2962963	156,2075523	0	0	0,458379171	1,852263466	0	0	96,25962596	464,3007088	1,375137514	7,409053864	1,375138	1,852263	0	0	18,33517	45,07174	0	0	0,916758	1,234842	0,458379	0	77,0077	335,2597	5,042171	3,704527
