# Supplementary material for: The AICL-KLRF1 axis supports CD4-CD8 T cell communication and cytokine competence in pre-exhausted CD8+ T cells
Source: EMBO Rep. 2026 Mar 18;27(8):2029–60. doi: 10.1038/s44319-026-00732-5 (PMC13121605; doi:10.1038/s44319-026-00732-5)
Supplement: Supplementary file 5 — Source data Fig. 3 [file 44319_2026_732_MOESM5_ESM.zip › Figure 3/3EF/Fig3EF_merged.xlsx]

## Sheet: Fig3EF
stim_CD8alone	stim_G1posF1posAICLpos_cocult	stim_G1posF1posAICLneg_cocult	Donor	include	source	readout
4.06	6.33	5.5	BC15-25	1	20251117_alle Sorts_angepasste Gates_3_merged.pdf	TNF
2.03	2.17	1.44	BC04-25	1	20251117_alle Sorts_angepasste Gates_3_merged.pdf	TNF
0.96	1.21	0.83	BC16-25	1	20251117_alle Sorts_angepasste Gates_3_merged.pdf	TNF
2.63	3.01	2.85	BC19-25	1	20251121_alle Sorts_angepasste Gates_3-Layout_BC19_20251121.pdf	TNF
4.97	7.7	6.73	BC15-25	1	20251117_alle Sorts_angepasste Gates_3_merged.pdf	TNFINFg
3.51	3.87	2.71	BC04-25	1	20251117_alle Sorts_angepasste Gates_3_merged.pdf	TNFINFg
2.38	2.45	1.77	BC16-25	1	20251117_alle Sorts_angepasste Gates_3_merged.pdf	TNFINFg
3.77	4.28	4.04	BC19-25	1	20251121_alle Sorts_angepasste Gates_3-Layout_BC19_20251121.pdf	TNFINFg
